# Supplementary material for: Metrology of Short-Length Measurers—Development of a Comparator for the Calibration of Measurers Based on Image Processing and Interferometric Measurements
Source: Sensors (Basel). 2024 Feb 29;24(5):1573. doi: 10.3390/s24051573 (PMC10934804; doi:10.3390/s24051573)
Supplement: Supplementary file 1 [file sensors-24-01573-s001.zip]

Archive with 3 entries (3 files):
- File S1-clasic_scale.pdf
- File S2-coded_scale.pdf
- File S3-measuring_tape.pdf
